# Supplementary material for: Physician knowledge, attitudes, and perceptions of antibiograms: a pre-implementation study in southern Sri Lanka
Source: Antimicrob Steward Healthc Epidemiol. 2025 Nov 20;5(1):e309. doi: 10.1017/ash.2025.10124 (PMC12645232; doi:10.1017/ash.2025.10124)
Supplement: Garcia-Bochas et al. supplementary material 2 — Garcia-Bochas et al. supplementary material [file S2732494X25101241sup002.xlsx]

## Sheet: GNB
SAMPLE ANTIBIOGRAM		Antibiotic Susceptibility Patterns of Commonly Isolated Bacteria for 2021
		Numbers below represent percent of susceptible isolates
		Amikacin	Ampicillin	Cefixime	Cefotaxime	Ceftriaxone	Ciprofloxacin	Co-amoxiclav	Co-trimoxazole	Gentamicin	Imipenem	Meropenem	Netfilmicin	Piperacillin-tazobactam
Gram Negative Bacteria	Acinetobacter spp.	0	0	0	0	/	0	0	22	0	0	0	25	0
	Enterobacter spp.	90	16	0	40	/	55	0	57	69	72	83	50	72
	Eshcerichia coli	100	0	11	36	0	50	18	30	82	100	91	91	100
	Klebsiella pneumoniae	63	0	0	0	0	0	11	38	33	25	44	33	0
	Pseudomonas spp.	86	0	20	29	/	79	21	40	83	78	78	38	89
